# Supplementary material for: Conocarpus lancifolius (Combretaceae): Pharmacological Effects, LC-ESI-MS/MS Profiling and In Silico Attributes
Source: Metabolites. 2023 Jun 27;13(7):794. doi: 10.3390/metabo13070794 (PMC10385132; doi:10.3390/metabo13070794)
Supplement: Supplementary file 1 [file metabolites-13-00794-s001.zip]

Archive with 1 entries (1 files):
- metabolites-2427132-supplementary.pdf
